# Supplementary material for: Volumetric Scale-Up of a Packed-Bed Ion-Exchange System to Extract Phytate from Thin Stillage
Source: Membranes (Basel). 2022 Feb 17;12(2):230. doi: 10.3390/membranes12020230 (PMC8877854; doi:10.3390/membranes12020230)
Supplement: Supplementary file 1 [file membranes-12-00230-s001.zip]

Archive with 1 entries (1 files):
- membranes-1583941-supplementary.pdf
